# Supplementary material for: A strategy to improve phasing of whole-genome sequenced individuals through integration of familial information from dense genotype panels
Source: Genet Sel Evol. 2017 May 16;49:46. doi: 10.1186/s12711-017-0321-6 (PMC5434521; doi:10.1186/s12711-017-0321-6)
Supplement: Supplementary file 1 — Additional file 1: Table S1. Detailed list of the trusted set of SNPs from WGS data. Full list of the 5,185,663 SNPs referred in the current study as the trusted set of SNPs from WGS data (chromosome, position in base-pairs, identifier, reference and alternative alleles). [file 12711_2017_321_MOESM1_ESM.bz2]

Archive with 1 entries (1 files):
- 12711_2017_321_MOESM1_ESM
