# Supplementary material for: A strategy to improve phasing of whole-genome sequenced individuals through integration of familial information from dense genotype panels
Source: Genet Sel Evol. 2017 May 16;49:46. doi: 10.1186/s12711-017-0321-6 (PMC5434521; doi:10.1186/s12711-017-0321-6)
Supplement: Supplementary file 2 — Additional file 2: Table S2. Detailed list of the panel of SNPs from WGS data obtained with more traditional filtering rules. Full list of the 13,175,535 SNPs obtained with more traditional variant filtering rules and used in this study for illustrative purpose (chromosome, position in base-pairs, identifier, reference and alternative alleles). [file 12711_2017_321_MOESM2_ESM.bz2]

Archive with 1 entries (1 files):
- 12711_2017_321_MOESM2_ESM
